# Supplementary material for: Type 2 innate immunity promotes the development of pulmonary fibrosis in Hermansky-Pudlak syndrome
Source: JCI Insight. 2024 Nov 22;9(22):e178381. doi: 10.1172/jci.insight.178381 (PMC11601950; doi:10.1172/jci.insight.178381)
Supplement: Supporting data values [file jciinsight-9-178381-s160.xlsx]

## Sheet: Figure 1B
Normal	IPF	HPS
1	3	20
1	2	17
0	3	11
0	4	19

## Sheet: Figure 2D
PBS-WT	PBS-HPS1	BLEO-WT	BLEO-HPS1
0.72	0.56	4.24	7.26
0.5	1.41	5.48	10.6
0.57	1.78	3.93	11
0.6	1.56	5.5	12
0.48	1.34	4.5	9

## Sheet: Figure 2E
PBS-WT	PBS-HPS1	BLEO-WT	BLEO-HPS1
1	1.53718	6.3899	7.01213
1	0.791094	3.41375	2.58247
1	0.796152	2.01731	2.39682
1	1.73497	3.75653	4.95055
1	1.15561	2.84493	12.9972
1		2.88842
1		7.94044

## Sheet: Figure 3B
PBS-WT-DMSO	PBS-WT-CAY10471	PBS-HPS1-DMSO	PBS-HPS1-CAY10471	BLEO-WT-DMSO	BLEO-WT-CAY10471	BLEO-WT-DMSO	BLEO-HPS1-CAY10471
0.04	0.08	0.24	0.1	1.6	2.54	5.35	3.1
0.08	0.08	0.44	0.26	2.8	1.06	4.5	2.42
0.06	0.06	0.24	0.18	3	1.7	4.22	4.76
0.02	0.1	0.1	0.16	2.4	1.98	5.08	3.26
				2.6	1.46	6.3	3.64
						5.54	4.16
						5.32	2.88

## Sheet: Figure 3D
PBS-WT-DMSO	PBS-WT-CAY10471	PBS-HPS1-DMSO	PBS-HPS1-CAY10471	BLEO-WT-DMSO	BLEO-WT-CAY10471	BLEO-WT-DMSO	BLEO-HPS1-CAY10471
13	45	42	33	165	121	244	141
53	22	11	23	177	111	255	65
13	21	14	11	175	53	147	47
15	34	25	53	213	57	312	112
				164	144	198	67
				177	101	266	76

## Sheet: Figure 4A
PBS-WT	PBS-CRTH2 KO	PBS-HPS1	PBS-HPS1-CRTH2 KO	BLEO-WT	BLEO-CRTH2 KO	BLEO-HPS1	BLEO-HPS1-CRTH2 KO
0.14	0.16	0.12	0.1	3.48	1.72	9.06	4.3
0.12	0.12	0.08	0.12	2.1	4.72	5.5	4.8
0.3	0.12	0.06	0.08	1.3	1.74	4.72	4.3
0.18	0.1	0.04	0.12	3.3	2.48	5.48	5
0	0	0	0	4.42	2.24	5.28	2.46
0	0	0	0	0	0	7.32	3.5
0	0	0	0	0	0	6.66	2.7

## Sheet: Figure 4C
PBS-WT	PBS-CRTH2 KO	PBS-HPS1	PBS-HPS1-CRTH2 KO	BLEO-WT	BLEO-CRTH2 KO	BLEO-HPS1	BLEO-HPS1-CRTH2 KO
42	44	54	53	142	43	311	112
23	54	22	23	166	56	544	144
53	22	45	14	187	37	242	87
22	15	22	42	135	112	422	45
				177	98	344	141
				198	77	276	144

## Sheet:  Figure4E
PBS-HPS1-Control	PBS-HPS1-Rag1 KO	BLEO-HPS1-Control	BLEO-HPS1-Rag1 KO
124	154	744	962
129	89	598	680
87	132	845	692
67	94	903	737
105	70	725	724
		832	735
		817	697

## Sheet: Figure4F
PBS-Vehicle	PBS-CRTH2 inhibitor	CHI3L1-Vehicle	CHI3L1-CRTH2 inhibitor
0.7	0.42	2.64	1.12
0.45	0.36	1.97	0.96
0.24	0.33	2.66	1.22
0.53	0.86	2.48	0.75
0.31	0.84	1.66	0.44

## Sheet: Figure5B
PBS-WT-Control si	PBS-WT-IL-33siRNA	PBS-HPS1-Control si	PBS-HPS1-IL-33siRNA	BLEO-WT-Control si	BLEO-WT-IL-33siRNA	BLEO-HPS1-Control si	BLEO-HPS1-IL-33siRNA
4	6	9	5	21	32	19	24
3	8	11	4	15	13	37	31
5	10	12	7	16	18	26	14
5	4	6	11	21	22	16	16
				34	17	19	21
				25	16	21	24

[truncated: 38 more sheets: Figure5C, Figure5D, Figure5E, Figure5F, Figure5G, Figure5H, Figure5I, Figure6A, Figure6B, Figure6C, Figure6D, Figure6E, Figure6F, Figure6G, Figure6H, Figure6I, Figure8C, Figure8D, Figure8E, Figure9D …]
